# Supplementary material for: Azithromycin mass drug administration to reduce childhood mortality in humanitarian crises
Source: PLOS Glob Public Health. 2026 Jul 10;6(7):e0006684. doi: 10.1371/journal.pgph.0006684 (PMC13353972; doi:10.1371/journal.pgph.0006684)
Supplement: S1 Table — The table includes diseases from the MSF medical guidelines [84] (AZITHROMYCIN oral, ERYTHROMYCIN oral, and CLARITHROMYCIN oral) and alternative treatments from relevant disease pages. The burden of each disease in humanitarian settings is based on the cited studies and other published work [4]. (XLSX) [file pgph.0006684.s002.xlsx]

## Sheet: Sheet1
Infectious disease indicated for azithromycin treatment
Indications	Alternative first line non-macrolide treatments	Macrolide resistance potential (DoI)	Particular humanitarian burden (DoI)
Trachoma	1% tetracycline eye ointment	No evidence of clinically significant resistance (10.1016/S1473-3099(18)30444-4)	No particular burden, but has been observed in displaced populations from endemic regions (10.1371/journal.pntd.0007491)
Bacterial STIs (Chlamydia, Syphilis, Donovanosis, Lymphogranuloma Venereum, Chancroid)	Doxycycline, benzathine benzylpenicillin (syphilis), ceftriaxone (chancroid)	Resistance observed in both Chlamydia (rarely) and Syphilis (10.1101/cshperspect.a025395)	Risk due to disruptions to/limited access to sexual health services and HIV management, changes to sexual behaviour and sexual violence (10.1016/j.ijdrr.2020.101733)
Cholera	Doxycycline, ciprofloxacin	Resistance genes observed (10.1101/cshperspect.a025395)	High risk due to poor WASH conditions
Typhoid Fever	Cefixime, amoxicillin, co-trimoxazole	Resistance observed (10.4103/ijmr.IJMR_1302_17)	High risk due to poor WASH conditions
Yaws	benzathine benzylpenicillin	Resistance observed (10.1016/S2666-5247(20)30113-0)	No particular burden, but potentially in endemic settings
Leptospirosis	Doxycycline, amoxicillin	No evidence (10.1128/microbiolspec.arba-0029-2017)	No particular burden but has been observed in refugee populations (10.1186/s12879-021-06830-0)
Louse-borne and Tick-borne Relapsing Fevers	Doxycycline, ceftriaxone (tick-borne)	No evidence, but pathogens from the same family (B. burgdorferi) can develop resistance	No particular burden, but potentially in endemic countries
Pertussis	Co-trimoxazole	Resistance observed (10.3390/antibiotics11111570)	High risk due to low DTP coverage, outbreaks have been observed in humanitarian settings
Diphtheria	Phenoxymethylpenicillin, procaine benzylpenicillin	Resistance observed (10.1186/s13073-020-00805-7)	High risk due to low DTP coverage, outbreaks have been observed in humanitarian settings
Pneumonia due to Mycoplasma pneumoniae and Chlamydia pneumoniae (atypical pneumonia)	Doxycycline	Resistance observed (M. pneumoniae) (10.3389/fmicb.2016.00974) and little evidence of resistance in C. pneumoniae (10.1128/aac.48.9.3586-3590.2004)	Unknown burden, but atypical pneumonia has been associated with severe acute respiratory illness in refugees (10.1007/s10903-011-9494-1)
Second-line treatment: Shigellosis	Ciprofloxacin, ceftriaxone, cefixime	Resistance observed (10.1080/20469047.2017.1409454)	High risk due to poor WASH conditions (PHCA)
In penicillin-allergic patients: Acute Otitis Media, Streptococcal Tonsillitis	Amoxicillin, benzathine benzylpenicillin	Resistance observed (10.1101/cshperspect.a025395)	No particular burden
Eradication of Helicobacter pylori	Amoxicillin	Resistance observed (10.3389/fmicb.2024.1481763)	No particular burden
