# Supplementary material for: Azithromycin mass drug administration to reduce childhood mortality in humanitarian crises
Source: PLOS Glob Public Health. 2026 Jul 10;6(7):e0006684. doi: 10.1371/journal.pgph.0006684 (PMC13353972; doi:10.1371/journal.pgph.0006684)
Supplement: S2 Table — Trial indicates the wider trial if the study was a sub-study or secondary analysis of a larger trial/study. Randomized: was the intervention (MDA) randomized? Control group: did the study include a control (placebo group)? In some studies (*) the control was also exposed to a single round of MDA. Baseline measures: did the study report any pre-MDA measurements of resistance in this population? Treated ages: which age groups were treated during MDA? For some trachoma MDAs it was unclear (?), but the usual age group is all > 6 months of age. Measured ages: which ages were sampled for resistance as part of this study? Reported proportion of resistance: did the study report the proportion of resistance within carriage or disease? Reported prevalence of resistance (or carriage): did the study report the prevalence of resistance in the population? For reported proportion of resistance and reported prevalence of resistance, these are marked as yes if results were presented in a way where this could be calculated, e.g., line-listings with sufficient sampling denominators. Rating: methodological quality measured via the Black and Downs checklist. We skipped question 8, relating to adverse effects, and simplified question 27 into “Did they perform power/sample size calculation, at a 5% significance and 80% power to detect a clinically significant difference, and was this sample size achieved?”. As such, the total score is out of 28 and was graded for simplicity into categories as used elsewhere [111]. The checklist was applied to the measurement of AMR-related endpoints only, and does not represent the quality of the trial/study as a whole. (XLSX) [file pgph.0006684.s003.xlsx]

## Sheet: Sheet1
DoI	Included for Pathogens	Short-term (≤6 months)	Long-term (> 6 months)	Multi-drug resistance	Trial	Randomized	Control group	Baseline measures	Treated ages	Measured ages	Reported proportion of resistance	Reported prevalence of resistance (or carriage)	Rating (excellent (25-27); good (19-24); fair (14-18); and poor (<=14))
10.1016/S1473-3099(25)00212-9	S. Pneumoniae			Yes	MORDOR (Malawi)	Yes	Yes	Yes	1mo-5yo	1-9yo	Yes	Yes	Good
10.1186/s13099-021-00478-6	Gut Microbiota	Yes	Yes	Yes	MORDOR (Malawi)	Yes	Yes*	Yes	1mo-5yo	1mo-5yo	NA	Yes	Good
10.1038/s41591-019-0533-0	Gut Microbiota	Yes		Yes	MORDOR (Niger)	Yes	Yes	Yes	1mo-5yo	1mo-5yo	NA	Yes	Good
10.1056/NEJMoa2002606	Gut Microbiota	Yes		Yes	MORDOR (Niger)	Yes	Yes	Yes	1mo-5yo	1mo-5yo	NA	Yes	Good
10.1371/journal.pmed.1004386	Gut Microbiota	Yes	Yes	Yes	MORDOR (Niger)	Yes	Yes	Yes	1mo-5yo	1mo-5yo	NA	Yes	Good
10.4269/ajtmh.23-0431	S. Pneumoniae			Yes	MORDOR (Niger)	Yes	Yes	Yes	1mo-5yo	1mo-5yo	Yes	Yes	Good
10.1186/s12866-017-0982-x	S. aureus	Yes		Yes	PRET (Gambia)	Yes	Yes*	No	>6 months?	All	Yes	Yes	Fair
10.1093/infdis/jiu046	C. trachomatis	Yes			PRET (Tanzania)	No	No	Yes	>6 months?	Unclear (children)	Yes	Yes	Poor
10.1093/ije/dyu062	E. coli	Yes			PRET+ (Tanzania)	No	Yes	Yes	>6 months?	<3yo	Yes	No	Poor
10.3201/eid2006.131302	P. falciparum	Yes			PRET+ (Tanzania)	No	Yes	Yes	>6 months?	<5yo	Yes	Yes	Fair
10.3389/fmicb.2016.01420	E. coli	Yes		Yes	PRET+ (Tanzania)	No	Yes	Yes but not reported	>6 months?	<3yo	No	No	Fair
10.1086/655697	S. Pneumoniae			Yes	TEF (Ethiopia)	Yes	Yes	No	1yo +	1-5yo	Yes	Yes	Fair
10.1128/aac.47.9.2765-2769.2003	S. Pneumoniae			Yes	Trachoma MDA	No	No	Yes	1yo +	<=7yo	Yes	Yes	Poor
10.1128/AAC.49.11.4804-4806.2005	C. trachomatis	Yes			Trachoma MDA	No	No	Yes	>6 months	All	No	No	Poor
10.3201/eid1507.081563	C. trachomatis		Yes	Yes	Trachoma MDA	Yes	Yes	No	1yo +	1-5yo	Yes	Yes	Fair
10.4269/ajtmh.17-0022	S. aureus, E. coli		Yes		Trachoma MDA	No	No	No	>6 months?	1mo-5yo	Yes	Yes	Poor
